# Supplementary material for: 6-Hydr­oxy-3-(hydroxy­imino)indolin-2-one
Source: Acta Crystallogr Sect E Struct Rep Online. 2009 Sep 5;65(Pt 10):o2328. doi: 10.1107/S1600536809034321 (PMC2970228; doi:10.1107/S1600536809034321)
Supplement: Supplementary file 2 [file e-65-o2328-Isup2.hkl]

# 
# h,k,l, Fc-squared, Fo-squared, sigma(Fo-squared) and status flag 
# 
data_I
_shelx_title ' X in P2(1)/c' 
_shelx_refln_list_code          4 
_shelx_F_calc_maximum      122.06 
_exptl_crystal_F_000       368.00 
_reflns_d_resolution_high  0.8318 
 
loop_ 
 _symmetry_equiv_pos_as_xyz 
 'x, y, z' 
 '-x, y+1/2, -z+1/2' 
 '-x, -y, -z' 
 'x, -y-1/2, z-1/2' 
 
_cell_length_a     7.4160 
_cell_length_b     7.1240 
_cell_length_c    14.1110 
_cell_angle_alpha  90.000 
_cell_angle_beta   95.210 
_cell_angle_gamma  90.000 
 
_shelx_F_squared_multiplier     1.000 
 
loop_ 
 _refln_index_h 
 _refln_index_k 
 _refln_index_l 
 _refln_F_squared_calc 
 _refln_F_squared_meas 
 _refln_F_squared_sigma 
 _refln_observed_status 
   1   0   0     1008.69     1028.75      5.85 o 
   2   0   0      264.90      169.74      3.36 o 
   3   0   0      407.37      424.51      6.29 o 
   4   0   0      426.69      355.73      6.90 o 
   5   0   0       30.65       33.27      3.02 o 
   6   0   0       21.71       27.44      3.07 o 
   7   0   0       35.20       46.67      4.41 o 
   8   0   0       58.20       59.83      4.59 o 
   1   1   0       84.05       87.92      2.73 o 
   2   1   0     4706.60     4918.11     25.38 o 
   3   1   0      148.32      142.96      2.70 o 
   4   1   0       87.34       83.38      2.58 o 
   5   1   0        6.65        8.30      1.75 o 
   6   1   0       21.78       16.77      2.43 o 
   7   1   0        8.25        6.48      4.27 o 
   8   1   0        1.53        3.03      1.91 o 
   0   2   0        2.12        3.36      0.58 o 
   1   2   0       16.66       36.28      5.05 o 
   2   2   0       11.38        9.39      1.11 o 
   3   2   0        6.05        2.71      1.09 o 
   4   2   0      307.88      328.45     10.53 o 
   5   2   0        3.03        7.03      3.31 o 
   6   2   0       11.81       16.18      2.41 o 
   7   2   0        0.01        1.15      1.86 o 
   8   2   0        5.36        2.56      2.06 o 
   1   3   0      149.80      151.46     19.89 o 
   2   3   0        5.39        3.32      1.25 o 
   3   3   0      198.76      228.92      9.49 o 
   4   3   0      182.17      198.20      4.40 o 
   5   3   0        0.54        1.84      1.84 o 
   6   3   0        2.19        0.28      1.87 o 
   7   3   0        0.12        3.48      1.96 o 
   8   3   0        6.91        6.11      1.99 o 
   0   4   0     1015.39     1147.54     78.24 o 
   1   4   0       24.64       44.43      1.77 o 
   2   4   0      102.68      113.76     12.20 o 
   3   4   0       11.21       11.55      1.95 o 
   4   4   0      137.04      123.04      8.42 o 
   5   4   0       11.83       14.27      2.45 o 
   6   4   0      120.05       98.25      4.27 o 
   7   4   0        9.97       13.31      2.42 o 
   1   5   0      223.12      178.39     20.49 o 
   2   5   0      346.47      376.79     65.49 o 
   3   5   0      124.78      141.57      4.32 o 
   4   5   0       14.78       20.79      2.80 o 
   5   5   0       62.91       53.25      3.64 o 
   6   5   0       71.64       60.23      3.65 o 
   7   5   0       12.82        8.97      2.30 o 
   0   6   0      116.66      132.59      9.38 o 
   1   6   0        5.94        5.29      1.89 o 
   2   6   0      107.23      100.29      3.64 o 
   3   6   0        3.27        5.26      1.88 o 
   4   6   0       16.60       25.83      9.68 o 
   5   6   0        3.56        6.83      2.50 o 
   6   6   0        4.51        2.38      2.71 o 
   1   7   0       15.65       15.07      2.88 o 
   2   7   0        0.63        1.67      2.36 o 
   3   7   0       55.69       49.51      7.51 o 
   4   7   0       28.45       24.64      4.96 o 
   5   7   0        0.62        4.18      2.98 o 
   0   8   0       18.50        8.78      2.75 o 
   1   8   0        0.37        0.61      2.33 o 
   2   8   0        0.36        1.42      2.76 o 
   3   8   0       20.86       10.59      5.02 o 
  -8   1   1       13.22        7.27      2.28 o 
  -7   1   1        1.79        3.91      1.80 o 
  -6   1   1        5.47        7.38      1.99 o 
  -5   1   1       25.80       23.66      2.12 o 
  -4   1   1       26.66       24.55      1.77 o 
  -3   1   1      285.68      257.93      3.66 o 
  -2   1   1    13552.59    14565.82    155.41 o 
  -1   1   1      166.23      138.10      2.50 o 
   0   1   1     2328.96     2449.54     47.61 o 
   1   1   1       40.95       30.30      6.17 o 
   2   1   1      100.01      145.23      8.70 o 
   3   1   1      197.00      234.53      7.84 o 
   4   1   1      393.79      431.78     14.86 o 
   5   1   1       43.91       39.81      2.44 o 
   6   1   1      243.61      258.14      5.46 o 
   7   1   1        0.02        0.15      1.84 o 
   8   1   1        1.20        0.59      2.02 o 
  -8   2   1        0.42        1.09      2.42 o 
  -7   2   1        1.60        8.01      2.44 o 
  -6   2   1      126.01      135.28      4.69 o 
  -5   2   1      214.91      221.06      5.13 o 
  -4   2   1      868.19      933.96     20.13 o 
  -3   2   1      134.38      104.62      2.96 o 
  -2   2   1        2.09        3.45      0.90 o 
  -1   2   1      167.01      113.94     15.22 o 
   0   2   1     1523.89     1633.78     53.94 o 
   1   2   1      134.50      129.67     29.50 o 
   2   2   1       34.03       46.59      5.12 o 
   3   2   1      321.54      325.13     24.37 o 
   4   2   1      141.26      146.18      7.87 o 
   5   2   1       31.16       34.70      2.51 o 
   6   2   1        8.41        7.97      2.23 o 
   7   2   1        5.02        4.19      2.21 o 
   8   2   1       15.75       10.11      2.49 o 
  -8   3   1       19.31       29.23      3.62 o 
  -7   3   1       27.83       30.09      3.49 o 
  -6   3   1       21.25       23.78      5.86 o 
  -5   3   1       68.76       62.19      3.18 o 
  -4   3   1        2.59        1.34      1.72 o 
  -3   3   1      352.11      296.84     27.76 o 
  -2   3   1      473.14      417.97     67.61 o 
  -1   3   1      284.94      260.87     19.50 o 
   0   3   1      167.34      214.12     10.65 o 
   1   3   1      412.41      407.71     78.62 o 
   2   3   1       12.26       27.40      7.48 o 
   3   3   1      185.09      207.84     15.84 o 
   4   3   1      168.73      186.35     12.93 o 
   5   3   1        0.91        2.33      1.94 o 
   6   3   1        0.61        2.16      2.21 o 
   7   3   1       26.01       23.56      3.41 o 
   8   3   1        2.09        0.79      2.25 o 
  -7   4   1        0.73        0.83      2.68 o 
  -6   4   1       86.75       84.08      4.17 o 
  -5   4   1      151.30      134.96      4.58 o 
  -4   4   1      112.29      107.56      3.72 o 
  -3   4   1        4.88        1.30      1.59 o 
  -2   4   1       41.70       35.55      3.47 o 
  -1   4   1     1557.26     1616.69    250.72 o 
   0   4   1       55.62       54.52      2.06 o 
   1   4   1      312.66      315.77     36.21 o 
   2   4   1       93.07       68.29     18.38 o 
   3   4   1      472.63      482.89     52.84 o 
   4   4   1      145.26      130.24      7.80 o 
   5   4   1       31.90       34.54      3.14 o 
   6   4   1       25.31       23.66      5.90 o 
   7   4   1        9.28        5.96      2.60 o 
  -7   5   1        0.45        1.39      2.65 o 
  -6   5   1        5.95        4.08      2.67 o 
  -5   5   1        4.44        5.30      2.46 o 
  -4   5   1       39.88       31.70      2.71 o 
  -3   5   1      265.97      274.93     27.13 o 
  -2   5   1      252.40      326.38     45.25 o 
  -1   5   1      159.16      152.67     14.06 o 
   0   5   1        9.94       14.70      1.15 o 
   1   5   1      109.44      127.31      3.26 o 
   2   5   1       41.28       56.23     14.45 o 
   3   5   1       56.79       55.37      8.64 o 
   4   5   1      381.14      384.41     23.13 o 
   5   5   1       19.65       29.99      3.37 o 
   6   5   1        2.78        1.94      2.51 o 
   7   5   1       12.51        9.91      2.59 o 
  -6   6   1        7.07        2.54      3.95 o 
  -5   6   1        1.73        0.67      3.35 o 
  -4   6   1        5.14        4.02      5.79 o 
  -3   6   1       56.65       42.42      4.43 o 
  -2   6   1        5.31        4.18      2.21 o 
  -1   6   1       83.58       80.05      7.01 o 
   0   6   1      345.78      342.99     12.08 o 
   1   6   1      251.14      278.76     14.76 o 
   2   6   1       15.20       13.76      5.03 o 
   3   6   1       14.21       14.47      4.47 o 
   4   6   1        4.66        2.14      2.40 o 
   5   6   1        1.86        1.84      2.57 o 
   6   6   1        0.06        2.86      2.86 o 
  -5   7   1        0.07        3.28      2.55 o 
  -4   7   1        2.02        9.01      2.70 o 
  -3   7   1       46.61       56.88      4.18 o 
  -2   7   1        7.92        8.40      4.44 o 
  -1   7   1       23.07       19.91      2.82 o 
   0   7   1       44.07       50.18      2.62 o 
   1   7   1      181.91      150.41      7.69 o 
   2   7   1       50.50       34.73      3.44 o 
   3   7   1        0.88        1.67      2.16 o 
   4   7   1       14.05       12.43      2.77 o 
   5   7   1        2.67        1.61      3.22 o 
  -3   8   1       60.99       73.62      5.19 o 
  -2   8   1       41.03       33.11      5.48 o 
  -1   8   1       16.04       12.91      3.10 o 
   0   8   1        2.13        2.01      2.01 o 
   1   8   1        3.80        5.27      3.48 o 
   2   8   1        0.33        1.96      2.65 o 
   3   8   1        7.28        6.32      2.52 o 
  -8   0   2        3.91        3.11      2.52 o 
  -7   0   2        5.86        7.55      2.47 o 
  -6   0   2        6.63        7.19      2.61 o 
  -5   0   2      109.40      104.59      4.10 o 
  -4   0   2       22.88       19.74      2.11 o 
  -3   0   2       28.60       35.83      2.09 o 
  -2   0   2    14899.19    15670.00    144.88 o 
  -1   0   2      334.94      264.49      3.35 o 
   0   0   2     3246.41     3370.88     37.20 o 
   1   0   2      268.32      237.61      3.24 o 
   2   0   2     3925.00     4023.39     17.43 o 
   3   0   2       84.14       69.45      3.00 o 
   4   0   2      545.66      597.64      9.32 o 
   5   0   2       80.36      101.29      4.80 o 
   6   0   2       40.56       38.57      4.14 o 
   7   0   2        2.30        1.75      3.10 o 
   8   0   2        7.39        7.94      3.18 o 
  -8   1   2       19.11       21.03      2.94 o 
  -7   1   2       23.27       21.71      2.65 o 
  -6   1   2        8.59        7.39      2.12 o 
  -5   1   2        0.01        1.13      1.58 o 
  -4   1   2      509.19      501.61     13.97 o 
  -3   1   2      279.84      231.14     10.74 o 
  -2   1   2    11855.83    12363.95    321.37 o 
  -1   1   2      268.89      186.28     22.42 o 
   0   1   2     2368.91     2770.61    124.74 o 
   1   1   2     1321.68     1260.42    225.59 o 
   2   1   2       21.20        5.33      1.71 o 
   3   1   2       31.97       34.77      3.73 o 
   4   1   2      164.22      167.47      3.67 o 
   5   1   2       77.53       88.86      3.20 o 
   6   1   2        0.73        2.33      2.18 o 
   7   1   2        7.81        5.97      2.24 o 
   8   1   2        3.66        3.23      2.53 o 
  -8   2   2        1.09        5.85      2.18 o 
  -7   2   2        0.59        0.57      2.59 o 
  -6   2   2       31.35       41.05      3.48 o 
  -5   2   2      134.38      165.46      6.61 o 
  -4   2   2      880.19      906.58      8.37 o 
  -3   2   2       34.58       35.95      2.97 o 
  -2   2   2      368.41      321.83      5.66 o 
  -1   2   2      292.03      416.06     72.97 o 
   0   2   2     1203.16     1267.87     17.06 o 
   1   2   2        1.82        0.71      0.53 o 
   2   2   2       15.31        8.00      1.32 o 
   3   2   2       12.21       12.40      2.89 o 
   4   2   2      239.75      309.62     21.67 o 
   5   2   2       25.14       20.42      2.29 o 
   6   2   2        1.03        0.67      2.01 o 
   7   2   2       10.24       15.64      2.50 o 
   8   2   2       21.79       23.38      6.18 o 
  -8   3   2       18.36       19.96      4.12 o 
  -7   3   2       11.03       14.68      3.88 o 
  -6   3   2      215.25      217.57      5.84 o 
  -5   3   2       24.20       29.94      2.58 o 
  -4   3   2       16.89       17.59      1.97 o 
  -3   3   2      204.40      227.49     12.67 o 
  -2   3   2      261.24      288.65     10.06 o 
  -1   3   2      178.92      194.11     17.52 o 
   0   3   2      750.10      830.31     17.76 o 
   1   3   2       14.58        7.40      5.56 o 
   2   3   2     2149.50     2443.91    518.85 o 
   3   3   2        3.62        9.11      1.45 o 
   4   3   2      100.38       92.52     16.95 o 
   5   3   2       36.06       38.72      4.87 o 
   6   3   2        2.41        1.74      2.36 o 
   7   3   2       10.78       14.53      4.52 o 
   8   3   2        0.32        0.92      3.39 o 
  -7   4   2       13.41       21.79      5.87 o 
  -6   4   2        4.41        0.85      2.56 o 
  -5   4   2       63.91       63.84      3.45 o 
  -4   4   2       99.26       91.92      3.51 o 
  -3   4   2       25.45       31.62      2.11 o 
  -2   4   2        1.76        5.83      3.06 o 
  -1   4   2        7.61       10.79      1.39 o 
   0   4   2      362.49      386.65     11.83 o 
   1   4   2      113.41      156.67     20.46 o 
   2   4   2      211.15      263.54     66.27 o 
   3   4   2       45.05       47.54      9.81 o 
   4   4   2       13.00       19.42      5.46 o 
   5   4   2      131.09      144.44     10.70 o 
   6   4   2       18.11       11.87      3.74 o 
   7   4   2        1.71        6.53      2.32 o 
  -7   5   2        7.98        5.74      2.51 o 
  -6   5   2       16.98       12.85      4.50 o 
  -5   5   2        0.07        2.30      2.30 o 
  -4   5   2       36.39       29.49      7.39 o 
  -3   5   2       34.49       50.11      7.04 o 
  -2   5   2      139.33      192.62     42.74 o 
  -1   5   2       33.28       29.05      3.88 o 
   0   5   2      167.81      158.65      7.34 o 
   1   5   2      328.16      317.36     23.82 o 
   2   5   2        5.05        2.84      1.76 o 
   3   5   2       19.84       14.93      3.59 o 
   4   5   2      168.22      170.45     12.35 o 
   5   5   2       10.82        3.89      2.58 o 
   6   5   2       19.99       20.80      4.17 o 
   7   5   2        6.17        0.67      2.96 o 
  -6   6   2        0.17        2.97      2.97 o 
  -5   6   2        3.67        7.74      2.57 o 
  -4   6   2       17.58       16.96      4.19 o 
  -3   6   2       49.59       44.49      4.08 o 
  -2   6   2        9.80       14.19      2.63 o 
  -1   6   2       73.64       79.85      6.43 o 
   0   6   2       13.45        8.87      1.90 o 
   1   6   2        7.46        0.36      3.37 o 
   2   6   2      306.68      353.65     60.90 o 
   3   6   2       39.29       37.93      5.96 o 
   4   6   2       14.47       13.55      2.54 o 
   5   6   2        2.57        2.52      2.47 o 
   6   6   2        3.65        0.19      2.92 o 
  -5   7   2        2.88        2.09      5.02 o 
  -4   7   2       18.53       18.70     15.32 o 
  -3   7   2        0.27        2.61      4.04 o 
  -2   7   2       95.16       87.58     18.91 o 
  -1   7   2       47.04       41.94      9.04 o 
   0   7   2       57.44       54.65      4.53 o 
   1   7   2       70.44       67.40      3.88 o 
   2   7   2       70.20       72.61      8.59 o 
   3   7   2        0.62        2.30      2.30 o 
   4   7   2        0.81        0.96      2.42 o 
  -3   8   2        0.06        0.74      6.92 o 
  -2   8   2        0.11        1.92      3.17 o 
  -1   8   2        0.14        1.48      2.81 o 
   0   8   2        0.50        1.36      2.04 o 
   1   8   2        0.10        2.09      3.47 o 
   2   8   2        3.45        0.35      2.94 o 
  -8   1   3        0.01        1.97      1.97 o 
  -7   1   3       58.98       57.63      3.69 o 
  -6   1   3        3.91        4.19      1.74 o 
  -5   1   3       93.17       84.65      3.39 o 
  -4   1   3     2244.29     2299.29     12.47 o 
  -3   1   3       25.27       21.71      1.57 o 
  -2   1   3      159.14      145.58      6.34 o 
  -1   1   3       16.54        7.18      0.67 o 
   0   1   3      544.01      433.23      8.54 o 
   1   1   3      341.04      345.20     31.64 o 
   2   1   3        5.15        1.14      0.71 o 
   3   1   3      146.28      124.84      8.73 o 
   4   1   3      568.25      557.34     26.18 o 
   5   1   3       21.91       30.08      2.81 o 
   6   1   3       45.33       54.93      6.80 o 
   7   1   3        0.12        1.00      2.14 o 
   8   1   3        7.56       11.00      2.11 o 
  -8   2   3        0.22        2.20      2.40 o 
  -7   2   3        0.61        2.19      3.29 o 
  -6   2   3      300.62      319.71      6.68 o 
  -5   2   3       13.30       16.80      2.36 o 
  -4   2   3     1828.29     1783.90     54.32 o 
  -3   2   3      187.97      148.68      3.08 o 
  -2   2   3      569.54      600.71     64.46 o 
  -1   2   3        0.17        0.76      1.76 o 
   0   2   3      436.42      566.35      7.23 o 
   1   2   3      433.79      560.73     74.59 o 
   2   2   3      790.74      795.83    135.01 o 
   3   2   3      273.50      225.38     22.98 o 
   4   2   3      275.86      285.56     19.53 o 
   5   2   3        2.19        0.61      1.70 o 
   6   2   3       53.37       49.01      5.96 o 
   7   2   3      130.21      110.07      4.58 o 
   8   2   3       15.37        9.13      2.82 o 
  -8   3   3        9.80       13.19      3.09 o 
  -7   3   3       40.63       38.65      3.61 o 
  -6   3   3       61.82       60.31      3.80 o 
  -5   3   3       33.95       24.73      2.61 o 
  -4   3   3       10.71        7.28      2.22 o 
  -3   3   3      151.13      122.80      3.04 o 
  -2   3   3      253.78      316.48     41.52 o 
  -1   3   3       51.59       39.92      1.55 o 
   0   3   3       38.70       30.34      2.22 o 
   1   3   3      642.76      708.96    102.46 o 
   2   3   3      151.20      196.27     33.65 o 
   3   3   3      237.82      273.29     43.23 o 
   4   3   3       20.53       15.95      1.93 o 
   5   3   3       82.30       83.35      5.93 o 
   6   3   3        2.46        1.47      4.45 o 
   7   3   3        6.26        4.16      2.76 o 
   8   3   3        4.41        3.43      2.37 o 
  -7   4   3        0.10        1.22      2.55 o 
  -6   4   3       15.05       16.53      2.77 o 
  -5   4   3       34.97       33.73      4.53 o 
  -4   4   3        0.47        1.04      1.99 o 
  -3   4   3       57.31       64.34      4.40 o 
  -2   4   3      154.00      193.24     42.17 o 
  -1   4   3       31.46       43.66      2.50 o 
   0   4   3      252.87      304.14      7.09 o 
   1   4   3        9.81       10.47      1.82 o 
   2   4   3        0.49        0.59      2.10 o 
   3   4   3       38.07       35.75      5.10 o 
   4   4   3        0.44        2.54      3.37 o 
   5   4   3        0.13        1.24      2.23 o 
   6   4   3       14.18       16.64      5.18 o 
   7   4   3        9.07        7.93      2.89 o 
  -7   5   3        1.49        2.44      2.52 o 
  -6   5   3       12.33        6.13      2.86 o 
  -5   5   3       10.27        7.94      3.47 o 
  -4   5   3       11.28        9.86      2.24 o 
  -3   5   3      463.10      522.81     23.78 o 
  -2   5   3      338.98      487.40     72.00 o 
  -1   5   3       96.89       90.22      5.93 o 
   0   5   3        0.44        1.64      1.02 o 
   1   5   3      122.00      116.34     10.81 o 
   2   5   3      176.80      157.69     25.58 o 
   3   5   3       27.27       36.99     10.60 o 
   4   5   3        6.70        7.66      4.53 o 
   5   5   3        2.29        4.33      2.40 o 
   6   5   3        4.79        1.07      2.77 o 
  -6   6   3        8.09        2.75      5.19 o 
  -5   6   3       93.94       91.38     10.40 o 
  -4   6   3       44.44       41.59      6.40 o 
  -3   6   3        1.63        3.04      3.68 o 
  -2   6   3       72.98       89.87      6.43 o 
  -1   6   3      510.76      520.39     22.12 o 
   0   6   3       72.34       65.59      2.54 o 
   1   6   3       16.06       15.02      2.52 o 
   2   6   3      212.62      189.76     25.88 o 
   3   6   3       20.69       33.76      6.47 o 
   4   6   3       89.16       83.55     14.67 o 
   5   6   3        1.46        3.44      2.65 o 
  -4   7   3       22.35       24.33      3.56 o 
  -3   7   3       32.10       42.64     15.62 o 
  -2   7   3        1.46        2.65      2.86 o 
  -1   7   3        0.79        1.77      2.77 o 
   0   7   3      141.92      145.14      3.75 o 
   1   7   3       12.68        8.18      2.60 o 
   2   7   3       81.02       89.26     15.70 o 
   3   7   3       14.45        5.07      3.07 o 
   4   7   3       31.94       26.91      3.16 o 
  -2   8   3       60.95       59.86      5.00 o 
  -1   8   3       11.20       18.83      3.30 o 
   0   8   3        1.27        1.81      2.01 o 
   1   8   3        0.82        0.99      2.76 o 
   2   8   3        0.51        0.27      2.46 o 
  -8   0   4        4.17        1.60      2.39 o 
  -7   0   4       27.44       24.49      3.23 o 
  -6   0   4       33.78       39.87      3.26 o 
  -5   0   4       75.43       63.05      3.46 o 
  -4   0   4      542.55      468.72      7.63 o 
  -3   0   4       69.66       40.58      2.43 o 
  -2   0   4      494.39      519.33      6.47 o 
  -1   0   4     1325.37     1365.34      9.68 o 
   0   0   4     1086.74     1227.93     23.90 o 
   1   0   4       12.64        2.46      1.17 o 
   2   0   4     7324.89     7742.51     26.52 o 
   3   0   4      233.09      186.39      4.93 o 
   4   0   4       91.90      107.65      4.19 o 
   5   0   4       13.96       18.26      2.63 o 
   6   0   4        5.68        2.78      2.78 o 
   7   0   4        0.03        3.44      3.44 o 
   8   0   4        0.13        3.20      3.19 o 
  -8   1   4        1.34        0.53      2.19 o 
  -7   1   4        7.84        9.21      2.21 o 
  -6   1   4       25.64       28.61      5.26 o 
  -5   1   4        2.05        1.94      2.17 o 
  -4   1   4      596.23      614.75      6.71 o 
  -3   1   4      124.59      134.13      2.97 o 
  -2   1   4       52.19       52.37      3.01 o 
  -1   1   4        0.94        0.05      1.11 o 
   0   1   4      478.19      419.96      9.42 o 
   1   1   4      222.66      145.56      2.47 o 
   2   1   4      252.03      188.85     12.45 o 
   3   1   4      181.02      181.28     11.28 o 
   4   1   4       71.76       71.19      4.49 o 
   5   1   4       69.80       77.53      3.17 o 
   6   1   4        0.02        0.40      1.96 o 
   7   1   4       41.74       47.13      3.29 o 
   8   1   4        5.22        8.70      2.55 o 
  -8   2   4        3.17        8.59      6.12 o 
  -7   2   4       50.66       58.97      3.69 o 
  -6   2   4      265.11      289.96      6.59 o 
  -5   2   4      104.41      112.81      3.89 o 
  -4   2   4      418.21      412.50      5.80 o 
  -3   2   4       86.13       87.24      6.48 o 
  -2   2   4      194.33      198.86     28.51 o 
  -1   2   4      389.57      395.35     28.24 o 
   0   2   4      471.52      392.39      6.33 o 
   1   2   4        0.41        0.49      2.08 o 
   2   2   4      363.12      352.93     55.57 o 
   3   2   4       94.59       71.84      8.16 o 
   4   2   4        9.95       10.44      2.68 o 
   5   2   4        0.34        1.25      1.82 o 
   6   2   4       37.58       31.50      3.04 o 
   7   2   4        4.97        7.52      2.60 o 
   8   2   4       82.96       91.35      4.17 o 
  -8   3   4       87.50       83.84      4.79 o 
  -7   3   4       25.83       26.03      4.27 o 
  -6   3   4      232.25      235.98      6.08 o 
  -5   3   4       58.42       60.57      6.29 o 
  -4   3   4       27.46       24.24      2.09 o 
  -3   3   4       39.80       43.01      5.17 o 
  -2   3   4      395.97      427.61     53.53 o 
  -1   3   4      222.32      252.20      3.44 o 
   0   3   4       27.27       28.65      1.13 o 
   1   3   4      411.31      466.88     54.14 o 
   2   3   4      131.13      175.51     32.85 o 
   3   3   4       69.93       96.25     19.59 o 
   4   3   4       74.69       86.01     13.59 o 
   5   3   4       84.08       82.40      4.29 o 
   6   3   4      202.54      200.86      7.80 o 
   7   3   4       56.89       68.52      4.46 o 
  -7   4   4        7.07        6.25      2.67 o 
  -6   4   4        6.21        4.30      3.29 o 
  -5   4   4       29.63       28.02      2.83 o 
  -4   4   4      211.94      188.93      7.84 o 
  -3   4   4       42.69       47.61      6.89 o 
  -2   4   4       10.74        6.80      1.56 o 
  -1   4   4       37.90       57.52      4.67 o 
   0   4   4      762.56      904.88     12.15 o 
   1   4   4       65.25       63.61      9.38 o 
   2   4   4      370.49      395.00     80.69 o 
   3   4   4      126.21      118.26     16.37 o 
   4   4   4      110.38      103.94     12.06 o 
   5   4   4       43.08       46.42      5.23 o 
   6   4   4        7.29        6.81      2.64 o 
   7   4   4        0.01        1.95      3.14 o 
  -7   5   4        3.65        3.06      4.07 o 
  -6   5   4        2.96        6.42      3.37 o 
  -5   5   4        0.00        1.42      2.53 o 
  -4   5   4       34.69       30.36      3.00 o 
  -3   5   4       36.83       46.95      6.99 o 
  -2   5   4       11.26       11.16      2.50 o 
  -1   5   4       11.87       12.44      2.01 o 
   0   5   4       24.18       21.91      1.44 o 
   1   5   4       71.94       87.01      5.68 o 
   2   5   4        1.39        5.72      1.69 o 
   3   5   4       18.11       16.43      2.38 o 
   4   5   4       34.48       35.05      6.17 o 
   5   5   4       29.82       28.05      3.18 o 
   6   5   4       13.60       15.13      2.94 o 
  -6   6   4        1.21        1.78      2.63 o 
  -5   6   4       23.84       12.66      3.24 o 
  -4   6   4        7.15        5.42      2.70 o 
  -3   6   4       57.60       68.20     12.18 o 
  -2   6   4        0.10        0.83      2.55 o 
  -1   6   4       67.57       71.77      3.78 o 
   0   6   4      485.02      542.50     10.21 o 
   1   6   4       29.09       27.00      2.76 o 
   2   6   4       44.06       50.87      8.95 o 
   3   6   4        0.20        1.72      2.15 o 
   4   6   4        0.82        4.05      2.15 o 
   5   6   4       25.32       32.40      8.73 o 
  -4   7   4        5.87        6.08      2.80 o 
  -3   7   4       10.50        7.50      3.21 o 
  -2   7   4       11.33       19.42      3.32 o 
  -1   7   4       33.07       27.57      6.08 o 
   0   7   4       40.33       36.55      2.54 o 
   1   7   4       15.94       14.04      3.08 o 
   2   7   4       97.37      102.10     22.50 o 
   3   7   4       16.23       14.23      2.67 o 
   4   7   4       12.94       18.11      6.62 o 
  -2   8   4       28.65       24.11      5.90 o 
  -1   8   4       16.30        9.86      3.71 o 
   0   8   4        5.98        1.50      3.53 o 
   1   8   4        0.16        1.23      3.15 o 
   2   8   4       19.29       11.90      3.70 o 
  -8   1   5        0.99        0.68      3.89 o 
  -7   1   5       13.68       11.97      2.90 o 
  -6   1   5       10.33        8.79      2.20 o 
  -5   1   5        2.59        3.40      2.02 o 
  -4   1   5       10.59        7.82      1.92 o 
  -3   1   5       43.31       44.41      2.07 o 
  -2   1   5      682.04      671.59     33.38 o 
  -1   1   5       35.95       34.45      1.32 o 
   0   1   5     4246.61     4107.29     82.95 o 
   1   1   5      249.92      206.90      6.69 o 
   2   1   5        7.15       12.08      1.16 o 
   3   1   5        2.66        0.39      1.22 o 
   4   1   5      129.67      153.71      7.17 o 
   5   1   5       86.71       81.89      8.10 o 
   6   1   5        0.01        1.41      2.00 o 
   7   1   5        0.34        4.03      3.62 o 
   8   1   5       40.89       41.31      3.50 o 
  -8   2   5       25.44       34.38      3.54 o 
  -7   2   5        0.23        3.44      2.83 o 
  -6   2   5      246.66      254.17      6.22 o 
  -5   2   5       16.39       18.29      6.00 o 
  -4   2   5      392.85      401.42     17.68 o 
  -3   2   5       15.98       19.85      1.68 o 
  -2   2   5       24.13       32.68      3.85 o 
  -1   2   5     1103.92     1021.71     65.71 o 
   0   2   5       40.08       61.26      1.42 o 
   1   2   5      904.91      982.34     79.60 o 
   2   2   5      280.68      266.65     24.81 o 
   3   2   5       16.17       16.57      1.48 o 
   4   2   5       85.21      101.87     13.90 o 
   5   2   5      181.54      189.20     14.91 o 
   6   2   5       18.00       15.73      4.62 o 
   7   2   5      113.73      112.98      4.86 o 
  -8   3   5       51.76       45.57      4.21 o 
  -7   3   5        0.45        0.38      3.61 o 
  -6   3   5      154.13      156.71      5.25 o 
  -5   3   5        7.24       11.38      2.19 o 
  -4   3   5        3.38        0.18      1.67 o 
  -3   3   5       17.27       16.50      1.58 o 
  -2   3   5        8.61       10.00      2.17 o 
  -1   3   5        0.38        0.73      0.93 o 
   0   3   5       32.69       36.04      2.11 o 
   1   3   5       51.85       90.99      7.83 o 
   2   3   5      234.48      304.26     44.58 o 
   3   3   5       87.71       96.30     15.94 o 
   4   3   5        2.81        1.97      1.90 o 
   5   3   5      177.06      178.84     15.51 o 
   6   3   5       66.35       69.93      4.10 o 
   7   3   5        7.55        8.73      2.85 o 
  -7   4   5        4.40        4.83      2.60 o 
  -6   4   5       10.62       11.16      2.64 o 
  -5   4   5       30.61       32.35      3.80 o 
  -4   4   5      195.89      193.98     11.92 o 
  -3   4   5       18.73       17.62      4.12 o 
  -2   4   5      135.02      160.46     11.02 o 
  -1   4   5       41.89       40.92      1.96 o 
   0   4   5        0.75        0.13      0.99 o 
   1   4   5        6.38        3.51      1.38 o 
   2   4   5       92.18      117.78     11.73 o 
   3   4   5       83.40       87.10     18.98 o 
   4   4   5        8.68        7.99      2.20 o 
   5   4   5        0.39        2.16      2.29 o 
   6   4   5       11.76       13.64      2.96 o 
   7   4   5        8.22       10.36      2.84 o 
  -6   5   5        7.80        7.67      2.47 o 
  -5   5   5       92.56       80.63      4.08 o 
  -4   5   5       48.61       62.59      6.03 o 
  -3   5   5       40.57       43.79      3.08 o 
  -2   5   5      448.29      510.52     19.44 o 
  -1   5   5       25.51       27.10      2.29 o 
   0   5   5       69.90       83.21      3.65 o 
   1   5   5       11.76       15.95      2.00 o 
   2   5   5      198.61      212.50     28.03 o 
   3   5   5       61.45       66.52     10.39 o 
   4   5   5       64.47       55.91     11.94 o 
   5   5   5        9.78       14.35      2.87 o 
   6   5   5        8.30        4.38      2.96 o 
  -6   6   5        0.11        1.37      3.52 o 
  -5   6   5       29.75       22.66      3.29 o 
  -4   6   5        7.30        5.86      2.73 o 
  -3   6   5       40.81       33.70      3.31 o 
  -2   6   5       29.32       31.03      3.19 o 
  -1   6   5       23.46       24.03      3.05 o 
   0   6   5        1.17        0.69      1.98 o 
   1   6   5       83.07       89.43      8.42 o 
   2   6   5      152.61      174.02     21.95 o 
   3   6   5       83.89       90.86     12.73 o 
   4   6   5       10.61        8.83      2.66 o 
   5   6   5       14.80       17.72      3.57 o 
  -4   7   5       11.31       14.10      3.39 o 
  -3   7   5       80.26      113.68     20.26 o 
  -2   7   5       38.38       56.27      4.52 o 
  -1   7   5        7.89       15.91      4.10 o 
   0   7   5       87.02       79.89      5.91 o 
   1   7   5       16.92        7.96      3.38 o 
   2   7   5        5.73        5.32      2.79 o 
   3   7   5       19.90       22.58      2.77 o 
   4   7   5        0.01        0.58      5.10 o 
  -2   8   5       21.85       18.17      5.10 o 
  -1   8   5        0.42        1.42      3.85 o 
   0   8   5        8.15        9.82      2.14 o 
   1   8   5        4.06        1.01      2.92 o 
  -8   0   6        3.00        1.72      2.63 o 
  -7   0   6        5.76       12.50      2.85 o 
  -6   0   6       61.76       59.09      4.06 o 
  -5   0   6      109.62       89.77      4.48 o 
  -4   0   6       47.82       51.42      3.35 o 
  -3   0   6        0.29        1.72      1.72 o 
  -2   0   6      611.20      658.63      8.60 o 
  -1   0   6      370.26      382.76      6.31 o 
   0   0   6      121.50      120.09      5.17 o 
   1   0   6       50.95       33.81      2.31 o 
   2   0   6      851.42      970.29     10.38 o 
   3   0   6      706.70      697.60      9.76 o 
   4   0   6       27.97       33.43      3.37 o 
   5   0   6       33.21       41.54      4.11 o 
   6   0   6       17.55       10.26      3.86 o 
   7   0   6        0.15        0.68      3.22 o 
   8   0   6       31.01       20.39      3.93 o 
  -8   1   6        0.19        1.67      1.99 o 
  -7   1   6       14.12       18.77      2.42 o 
  -6   1   6       51.99       54.62      3.50 o 
  -5   1   6       45.60       51.79      5.74 o 
  -4   1   6       70.78       78.75      2.99 o 
  -3   1   6      344.28      375.51      5.31 o 
  -2   1   6       76.04       92.10      2.53 o 
  -1   1   6      285.65      245.41      6.39 o 
   0   1   6     2307.64     2314.46     51.39 o 
   1   1   6       11.22       17.53      1.41 o 
   2   1   6       17.61       21.45      4.84 o 
   3   1   6      157.94      149.14      3.28 o 
   4   1   6       10.91       13.31      2.89 o 
   5   1   6       65.86       64.54      7.83 o 
   6   1   6       43.62       42.95      3.53 o 
   7   1   6       18.58       23.01      2.95 o 
  -8   2   6       19.45       22.78      2.96 o 
  -7   2   6       13.38       13.99      2.78 o 
  -6   2   6       81.33       82.57      4.10 o 
  -5   2   6        1.31        2.80      2.27 o 
  -4   2   6        2.16        3.11      1.78 o 
  -3   2   6       68.33       80.61      4.49 o 
  -2   2   6       36.10       45.71      4.00 o 
  -1   2   6       85.18      107.92      7.68 o 
   0   2   6      369.77      387.09      7.25 o 
   1   2   6       82.73       71.36      2.18 o 
   2   2   6       17.37       11.51      1.48 o 
   3   2   6        0.61        1.30      1.33 o 
   4   2   6       32.36       40.65      2.42 o 
   5   2   6        1.05        0.13      2.47 o 
   6   2   6      215.39      247.04     17.59 o 
   7   2   6        9.62        6.06      5.27 o 
  -7   3   6        4.59        3.86      2.74 o 
  -6   3   6       84.11       90.75      8.48 o 
  -5   3   6        0.65        2.86      1.80 o 
  -4   3   6        4.54        3.78      1.60 o 
  -3   3   6       15.92       17.61      3.88 o 
  -2   3   6       95.97       84.93     11.36 o 
  -1   3   6      222.64      209.43     12.33 o 
   0   3   6      417.24      443.03     13.76 o 
   1   3   6        2.17        1.66      1.17 o 
   2   3   6      238.78      236.40     30.89 o 
   3   3   6       30.92       25.64      2.07 o 
   4   3   6      549.05      466.34     62.53 o 
   5   3   6       66.16       74.49     10.93 o 
   6   3   6       41.56       57.47      7.89 o 
   7   3   6       11.81       10.76      2.81 o 
  -7   4   6       30.66       23.64      3.69 o 
  -6   4   6       17.33        7.79      4.71 o 
  -5   4   6       18.80       25.08      2.96 o 
  -4   4   6       22.52       20.53      5.01 o 
  -3   4   6       37.64       38.27      2.54 o 
  -2   4   6        9.08       11.80      5.01 o 
  -1   4   6       37.61       40.68      2.11 o 
   0   4   6       66.66       91.24      2.94 o 
   1   4   6       93.08       99.53      4.26 o 
   2   4   6       11.88        8.55      3.48 o 
   3   4   6      217.61      224.78     43.57 o 
   4   4   6      288.05      293.95     29.73 o 
   5   4   6       31.64       34.08      4.25 o 
   6   4   6       23.21       14.38      3.23 o 
  -6   5   6        2.45        0.94      3.45 o 
  -5   5   6       17.45       11.90      2.75 o 
  -4   5   6        1.28        5.20      2.25 o 
  -3   5   6       35.94       39.96      3.24 o 
  -2   5   6        0.30        1.86      2.09 o 
  -1   5   6      133.83      139.80      5.58 o 
   0   5   6      226.76      252.07      5.27 o 
   1   5   6       21.28       22.40      2.41 o 
   2   5   6        7.58       10.59      2.12 o 
   3   5   6       27.58       33.02      5.30 o 
   4   5   6        4.51        5.42      2.43 o 
   5   5   6        5.45       14.13      2.45 o 
   6   5   6        0.16        2.95      2.95 o 
  -5   6   6        0.01        0.29      2.64 o 
  -4   6   6        6.76        2.75      2.86 o 
  -3   6   6       10.58        6.77      2.78 o 
  -2   6   6       45.10       54.45      3.84 o 
  -1   6   6        4.41        2.24      2.41 o 
   0   6   6      127.14      133.61      4.45 o 
   1   6   6       47.35       43.68      5.21 o 
   2   6   6       10.12       10.80      3.14 o 
   3   6   6       26.35       23.66      8.62 o 
   4   6   6        1.00        1.21      2.36 o 
   5   6   6        3.67        1.76      2.79 o 
  -4   7   6        0.07        0.46      2.84 o 
  -3   7   6        4.28        9.61      4.16 o 
  -2   7   6      126.70      128.70     10.04 o 
  -1   7   6       19.02       19.95      3.50 o 
   0   7   6       92.34       92.37      5.58 o 
   1   7   6        0.57        4.72      2.52 o 
   2   7   6        6.87       12.22      2.58 o 
   3   7   6       26.71       22.22      3.32 o 
   0   8   6       19.17       25.75      3.37 o 
  -8   1   7        0.00        1.65      2.14 o 
  -7   1   7        4.81        6.90      2.07 o 
  -6   1   7        5.93        3.50      2.15 o 
  -5   1   7       38.89       43.12      3.63 o 
  -4   1   7       12.60       11.60      1.84 o 
  -3   1   7      205.46      246.99      4.76 o 
  -2   1   7      913.25      883.86     29.28 o 
  -1   1   7      212.03      187.84     15.33 o 
   0   1   7       26.76       11.84      4.52 o 
   1   1   7      204.85      189.61      3.66 o 
   2   1   7       96.44       81.71      2.49 o 
   3   1   7      244.95      224.28      9.03 o 
   4   1   7       52.64       63.29     10.37 o 
   5   1   7       12.35       22.69      2.41 o 
   6   1   7        2.61        4.55      2.40 o 
   7   1   7       24.56       25.49      4.27 o 
  -8   2   7        4.53       13.14      2.66 o 
  -7   2   7        0.27        2.55      2.44 o 
  -6   2   7        5.71        7.20      3.02 o 
  -5   2   7        3.49        4.64      1.94 o 
  -4   2   7       16.98       20.71      2.06 o 
  -3   2   7      152.57      150.03     13.24 o 
  -2   2   7     1048.62      969.36     44.42 o 
  -1   2   7       21.49       43.77      2.12 o 
   0   2   7      309.48      312.23      6.25 o 
   1   2   7        0.21        1.70      3.61 o 
   2   2   7      462.16      462.98     17.69 o 
   3   2   7        1.05        1.88      1.41 o 
   4   2   7       51.98       48.87      3.58 o 
   5   2   7        6.57        8.91      2.50 o 
   6   2   7       40.72       32.45      3.28 o 
   7   2   7       16.11       14.44      2.68 o 
  -7   3   7        7.68       16.65      5.67 o 
  -6   3   7        0.56        5.10      2.21 o 
  -5   3   7        0.07        2.02      2.02 o 
  -4   3   7        6.78        8.04      1.78 o 
  -3   3   7       73.94       80.82      8.43 o 
  -2   3   7       40.09       41.43      6.61 o 
  -1   3   7        0.98        0.36      1.11 o 
   0   3   7      201.03      246.31      3.94 o 
   1   3   7       20.74       29.35      3.36 o 
   2   3   7       37.63       44.37      8.20 o 
   3   3   7      224.15      221.18     19.18 o 
   4   3   7      102.69       92.57      5.83 o 
   5   3   7      195.12      207.15     27.00 o 
   6   3   7       10.46       14.43      2.77 o 
   7   3   7        2.89        0.68      2.63 o 
  -7   4   7        5.77        4.94      2.38 o 
  -6   4   7       49.16       43.08      4.96 o 
  -5   4   7        0.05        3.00      2.09 o 
  -4   4   7        7.39        6.73      2.02 o 
  -3   4   7        3.56        1.43      1.93 o 
  -2   4   7        6.41        6.38      1.76 o 
  -1   4   7        1.47        1.68      1.68 o 
   0   4   7       96.55       93.32      2.76 o 
   1   4   7       14.57       18.91      6.64 o 
   2   4   7      426.92      433.16     61.74 o 
   3   4   7      224.15      222.78     32.07 o 
   4   4   7       33.08       38.98      3.24 o 
   5   4   7       23.94       26.72      7.72 o 
   6   4   7       13.14       12.03      3.20 o 
  -6   5   7        0.04        2.12      2.45 o 
  -5   5   7        1.84        0.55      2.82 o 
  -4   5   7      147.27      147.01      9.77 o 
  -3   5   7       38.25       35.54      2.93 o 
  -2   5   7        6.93        3.78      2.19 o 
  -1   5   7       69.93       81.61      3.48 o 
   0   5   7      149.83      144.25      4.75 o 
   1   5   7      498.45      554.96     31.14 o 
   2   5   7       11.24        9.28      2.63 o 
   3   5   7        1.77        0.81      2.31 o 
   4   5   7       10.57       10.37      2.97 o 
   5   5   7       10.71       12.26      5.89 o 
  -5   6   7        0.67        2.43      2.36 o 
  -4   6   7       18.48       12.78      3.04 o 
  -3   6   7       36.46       38.79      3.79 o 
  -2   6   7       96.59      102.04      4.35 o 
  -1   6   7       71.40       60.81      6.23 o 
   0   6   7        0.26        3.15      1.67 o 
   1   6   7       90.68       89.44      4.96 o 
   2   6   7       52.94       48.47      6.00 o 
   3   6   7       39.84       44.71      4.58 o 
   4   6   7       53.49       52.97      9.09 o 
  -3   7   7        5.93       17.52      9.68 o 
  -2   7   7        1.38        1.75      2.92 o 
  -1   7   7        5.66       14.03      3.24 o 
   0   7   7       13.81       19.68      2.16 o 
   1   7   7        0.11        0.91      2.45 o 
   2   7   7        0.35        1.06      2.92 o 
   3   7   7        1.63        2.95      2.44 o 
  -8   0   8        3.68        4.26      2.56 o 
  -7   0   8       66.93       60.05      4.95 o 
  -6   0   8       29.47       28.33      3.42 o 
  -5   0   8      124.75      133.34      5.70 o 
  -4   0   8      384.78      372.82      8.58 o 
  -3   0   8      321.44      329.70      7.74 o 
  -2   0   8     1041.56     1078.81     12.85 o 
  -1   0   8       23.55       27.05      2.93 o 
   0   0   8        0.17        0.09      1.37 o 
   1   0   8     1483.01     1653.19     15.64 o 
   2   0   8       66.21       61.23      3.72 o 
   3   0   8      113.09      124.30      5.14 o 
   4   0   8      362.15      399.02      9.20 o 
   5   0   8      319.47      352.02      9.79 o 
   6   0   8      245.43      244.48      8.96 o 
   7   0   8        4.43        5.05      3.69 o 
  -8   1   8       17.57       17.14      2.42 o 
  -7   1   8        1.21        1.74      2.12 o 
  -6   1   8        0.36        0.76      2.09 o 
  -5   1   8       29.62       31.89      2.72 o 
  -4   1   8       15.43       19.62      2.24 o 
  -3   1   8        4.03        6.23      1.84 o 
  -2   1   8        0.12        3.49      1.78 o 
  -1   1   8      110.37      110.96      3.46 o 
   0   1   8      583.70      634.65     18.46 o 
   1   1   8       62.52       59.13      3.78 o 
   2   1   8       30.32       28.80      2.31 o 
   3   1   8       15.41       17.01      2.02 o 
   4   1   8       66.09       66.77      3.19 o 
   5   1   8       45.90       44.57      4.54 o 
   6   1   8       31.60       30.58      3.18 o 
   7   1   8       25.28       29.44      3.22 o 
  -7   2   8        0.00        2.39      2.45 o 
  -6   2   8        0.60        0.78      2.15 o 
  -5   2   8        0.05        2.04      2.04 o 
  -4   2   8       86.82       87.95      3.78 o 
  -3   2   8        4.93        3.37      2.29 o 
  -2   2   8      219.92      241.90      6.72 o 
  -1   2   8        5.44        7.75      1.43 o 
   0   2   8       15.37       17.80      1.23 o 
   1   2   8       48.46       50.24      2.50 o 
   2   2   8      192.63      189.35     12.26 o 
   3   2   8       22.24       19.11      2.51 o 
   4   2   8       18.81       12.09      2.30 o 
   5   2   8       14.98       17.94      2.67 o 
   6   2   8       41.87       44.98      3.42 o 
   7   2   8        1.75        3.47      4.59 o 
  -7   3   8        0.88        3.52      2.42 o 
  -6   3   8        6.30        9.02      7.19 o 
  -5   3   8        0.20        1.07      1.91 o 
  -4   3   8       39.53       36.98      5.45 o 
  -3   3   8        2.36        0.22      1.68 o 
  -2   3   8        2.33        2.66      2.52 o 
  -1   3   8        0.80        0.28      1.28 o 
   0   3   8        2.61        2.31      1.04 o 
   1   3   8        2.75        2.01      1.38 o 
   2   3   8        4.78       11.14      2.09 o 
   3   3   8       41.60       46.32      2.93 o 
   4   3   8      262.57      268.16     25.35 o 
   5   3   8      126.67      122.90      8.90 o 
   6   3   8       56.14       46.67      3.79 o 
  -7   4   8        0.45        0.55      2.15 o 
  -6   4   8       27.66       25.12      3.03 o 
  -5   4   8       62.49       59.40      4.73 o 
  -4   4   8        9.53       12.30      2.64 o 
  -3   4   8       12.61       10.79      2.72 o 
  -2   4   8      325.83      309.24      5.82 o 
  -1   4   8      199.48      196.44      4.55 o 
   0   4   8       28.15       36.31      1.84 o 
   1   4   8      117.01      137.26      7.64 o 
   2   4   8      420.80      399.79     35.02 o 
   3   4   8       15.28       15.94      2.97 o 
   4   4   8        0.67        0.86      2.50 o 
   5   4   8       16.08       10.46      3.13 o 
   6   4   8        4.37        2.93      3.18 o 
  -6   5   8        2.08        2.35      2.36 o 
  -5   5   8        4.88        0.71      2.51 o 
  -4   5   8        7.03        8.27      2.83 o 
  -3   5   8       26.39       18.89      4.82 o 
  -2   5   8       63.05       53.88      3.26 o 
  -1   5   8        5.58        2.72      2.43 o 
   0   5   8       78.50       90.57      4.71 o 
   1   5   8        2.64        2.62      2.62 o 
   2   5   8      228.95      247.65     31.01 o 
   3   5   8       61.03       70.05      5.00 o 
   4   5   8       24.60       22.63      6.11 o 
   5   5   8        7.11       11.50      3.79 o 
  -5   6   8        0.41        2.76      2.76 o 
  -4   6   8        3.91        3.22      3.31 o 
  -3   6   8       11.59       16.17      3.01 o 
  -2   6   8       49.91       45.33      3.81 o 
  -1   6   8      132.18      133.39     12.97 o 
   0   6   8        7.69        5.90      1.98 o 
   1   6   8        9.29        5.22      2.60 o 
   2   6   8       11.67       11.83      2.95 o 
   3   6   8        0.09        2.51      2.63 o 
   4   6   8        0.14        1.02      2.93 o 
  -3   7   8        5.57        5.18      3.01 o 
  -2   7   8        5.54        2.18      3.04 o 
  -1   7   8        2.71        5.80      2.95 o 
   0   7   8       20.14       15.45      2.15 o 
   1   7   8       12.49       19.52      2.77 o 
   2   7   8        2.44        2.95      2.35 o 
  -7   1   9       12.65       12.45      2.61 o 
  -6   1   9       17.29       19.40      2.58 o 
  -5   1   9       68.63       75.66      3.69 o 
  -4   1   9        6.62        9.50      2.25 o 
  -3   1   9        0.09        3.06      1.78 o 
  -2   1   9       25.89       27.00      2.20 o 
  -1   1   9      111.24      112.40     13.22 o 
   0   1   9      267.27      263.44      8.74 o 
   1   1   9        9.41        8.82      2.39 o 
   2   1   9      557.30      541.70      6.91 o 
   3   1   9      213.66      189.66      6.88 o 
   4   1   9       73.13       56.11      4.06 o 
   5   1   9       43.93       37.57      3.11 o 
   6   1   9       26.87       38.39      6.33 o 
   7   1   9        6.46        3.71      2.74 o 
  -7   2   9        1.74        2.75      2.36 o 
  -6   2   9        0.73        3.58      2.10 o 
  -5   2   9        0.00        0.77      2.16 o 
  -4   2   9       72.78       63.20      7.13 o 
  -3   2   9       12.49       16.68      3.43 o 
  -2   2   9       37.32       33.50      2.37 o 
  -1   2   9       39.62       39.25      4.28 o 
   0   2   9        1.05        0.48      0.93 o 
   1   2   9      178.99      178.55      8.81 o 
   2   2   9       11.55       11.22      1.94 o 
   3   2   9      354.06      355.02     24.28 o 
   4   2   9       43.52       43.85      3.10 o 
   5   2   9        8.67        8.48      4.44 o 
   6   2   9        0.32        1.29      2.49 o 
  -7   3   9        5.40        6.00      2.38 o 
  -6   3   9       13.46       16.59      2.68 o 
  -5   3   9       17.17       16.07      2.52 o 
  -4   3   9      211.29      205.43     19.29 o 
  -3   3   9       13.53       14.35      3.86 o 
  -2   3   9        4.49        4.93      1.79 o 
  -1   3   9        5.23        6.77      1.68 o 
   0   3   9        0.41        1.14      1.04 o 
   1   3   9        6.55        8.15      1.70 o 
   2   3   9        0.47        0.62      2.96 o 
   3   3   9      110.25      103.02      5.14 o 
   4   3   9      163.38      161.20     13.09 o 
   5   3   9       32.83       41.88      3.73 o 
   6   3   9        0.93        0.17      2.89 o 
  -6   4   9        0.69        0.59      3.54 o 
  -5   4   9        0.37        2.10      2.36 o 
  -4   4   9        1.82        1.86      2.18 o 
  -3   4   9       38.42       34.18      3.01 o 
  -2   4   9       20.43       12.89      4.97 o 
  -1   4   9       46.09       34.43      2.75 o 
   0   4   9      287.03      293.30      5.91 o 
   1   4   9      222.77      222.21      7.31 o 
   2   4   9      161.21      165.36     18.18 o 
   3   4   9       12.76        8.78      2.49 o 
   4   4   9      147.50      166.89     17.96 o 
   5   4   9       71.03       78.30      7.76 o 
  -5   5   9       10.60        7.57      2.94 o 
  -4   5   9       65.50       56.74      3.64 o 
  -3   5   9       56.02       72.38      6.74 o 
  -2   5   9        7.98       10.42      3.50 o 
  -1   5   9      264.32      257.82     19.38 o 
   0   5   9      422.58      420.35     17.47 o 
   1   5   9       37.39       41.54      4.70 o 
   2   5   9       68.65       62.21     10.04 o 
   3   5   9      105.20      122.40     12.14 o 
   4   5   9       18.77       16.27      3.01 o 
   5   5   9        6.63        5.37      2.96 o 
  -4   6   9        1.65        3.92      3.51 o 
  -3   6   9       19.39       18.09      3.21 o 
  -2   6   9       46.79       49.75      4.97 o 
  -1   6   9        3.97        4.56      3.39 o 
   0   6   9        2.22        3.64      1.84 o 
   1   6   9        0.94        2.49      2.40 o 
   2   6   9       15.19       16.41      2.68 o 
   3   6   9        7.64       10.36      2.85 o 
  -2   7   9        0.17        2.75      2.92 o 
  -1   7   9        0.06        0.37      2.72 o 
   0   7   9        1.65        1.89      1.89 o 
   1   7   9        2.09        9.12      2.71 o 
  -7   0  10       31.58       28.73      3.76 o 
  -6   0  10       12.02        9.94      3.16 o 
  -5   0  10       13.10        8.09      3.06 o 
  -4   0  10       12.91       15.67      3.16 o 
  -3   0  10       30.73       33.60      3.54 o 
  -2   0  10      512.82      516.72     10.21 o 
  -1   0  10       27.76       27.08      3.22 o 
   0   0  10      669.73      655.85     38.86 o 
   1   0  10       28.29       22.95      3.17 o 
   2   0  10      119.91      116.80      5.52 o 
   3   0  10      461.69      468.62     10.40 o 
   4   0  10       20.62       20.67      3.99 o 
   5   0  10       73.35       69.06      5.82 o 
   6   0  10      270.08      263.16      9.72 o 
  -7   1  10        0.41        0.47      2.35 o 
  -6   1  10        7.92        8.69      2.47 o 
  -5   1  10        5.94        5.39      2.46 o 
  -4   1  10      157.04      180.25      6.38 o 
  -3   1  10       27.45       34.91      4.05 o 
  -2   1  10       49.32       56.20      7.52 o 
  -1   1  10      465.23      487.96      7.16 o 
   0   1  10       39.14       30.32      2.76 o 
   1   1  10       81.99       75.81      3.47 o 
   2   1  10        1.37        1.46      2.23 o 
   3   1  10       39.89       39.67      2.82 o 
   4   1  10      272.16      246.51     13.04 o 
   5   1  10        1.54        2.12      2.33 o 
   6   1  10        0.00        0.48      2.63 o 
  -7   2  10        0.22        0.74      5.25 o 
  -6   2  10        9.69        7.27      2.70 o 
  -5   2  10        2.18        3.20      2.50 o 
  -4   2  10        5.89        8.41      2.37 o 
  -3   2  10       44.96       48.77      3.83 o 
  -2   2  10        4.81        3.99      1.86 o 
  -1   2  10        3.44        7.88      1.72 o 
   0   2  10       17.46       15.17      1.49 o 
   1   2  10      398.42      403.76     18.39 o 
   2   2  10       39.46       30.37      3.03 o 
   3   2  10       96.40      100.73      4.03 o 
   4   2  10        4.91        8.35      2.33 o 
   5   2  10        0.85        2.23      2.32 o 
   6   2  10        4.88        6.58      2.50 o 
  -6   3  10        5.32        7.19      2.53 o 
  -5   3  10       22.12       12.64      2.88 o 
  -4   3  10       20.45       12.49      5.57 o 
  -3   3  10       83.89       83.13      5.39 o 
  -2   3  10      107.16      103.32      3.80 o 
  -1   3  10       32.62       31.79      2.64 o 
   0   3  10      131.06      132.90      5.35 o 
   1   3  10       24.09       31.93      5.24 o 
   2   3  10        0.07        3.88      1.93 o 
   3   3  10      121.63      108.28      4.59 o 
   4   3  10       49.83       46.69      3.82 o 
   5   3  10       15.57       16.34      3.33 o 
  -6   4  10       45.12       45.97      3.31 o 
  -5   4  10        0.36        4.18      2.30 o 
  -4   4  10       33.36       30.79      8.05 o 
  -3   4  10       99.56       97.12      4.27 o 
  -2   4  10        0.01        1.47      1.97 o 
  -1   4  10        3.42        2.45      2.20 o 
   0   4  10       15.06       19.48      1.99 o 
   1   4  10      122.65      127.62     15.49 o 
   2   4  10      243.83      248.81      6.24 o 
   3   4  10        7.68        6.12      2.50 o 
   4   4  10        0.61        3.72      2.76 o 
   5   4  10       31.65       22.48      3.67 o 
  -5   5  10        0.04        1.77      2.21 o 
  -4   5  10        0.78        0.76      2.61 o 
  -3   5  10        5.50        4.41      4.75 o 
  -2   5  10       19.51       25.29      3.24 o 
  -1   5  10       16.49       17.13      3.10 o 
   0   5  10      143.39      140.04      3.74 o 
   1   5  10       47.38       48.89      3.52 o 
   2   5  10       52.93       53.43      4.89 o 
   3   5  10       12.93        6.81      2.98 o 
   4   5  10       12.75       14.56      3.07 o 
  -4   6  10        1.56        4.41      3.05 o 
  -3   6  10       44.64       40.13      5.15 o 
  -2   6  10       93.56       88.54      4.81 o 
  -1   6  10       10.42        9.73      2.99 o 
   0   6  10        8.89        8.96      2.49 o 
   1   6  10        4.06        1.43      2.97 o 
   2   6  10        8.16        3.76      2.87 o 
   3   6  10        4.55        4.09      2.56 o 
  -7   1  11        8.34        9.47      2.33 o 
  -6   1  11        3.07        0.05      2.41 o 
  -5   1  11        2.09        0.88      2.32 o 
  -4   1  11        7.24       11.26      2.67 o 
  -3   1  11        2.92        1.97      2.16 o 
  -2   1  11        8.76        8.76      2.43 o 
  -1   1  11      177.06      177.28      5.22 o 
   0   1  11      245.65      247.84      8.39 o 
   1   1  11      628.05      640.47      8.60 o 
   2   1  11        0.62        2.20      2.20 o 
   3   1  11       24.44       24.80      2.66 o 
   4   1  11      123.84      143.96      5.10 o 
   5   1  11        0.63        0.12      2.40 o 
   6   1  11        7.46       10.95      3.94 o 
  -6   2  11       27.62       33.40      3.35 o 
  -5   2  11       34.76       35.69      3.70 o 
  -4   2  11       28.13       29.55      3.03 o 
  -3   2  11       14.89        7.19      2.76 o 
  -2   2  11        5.07        0.46      2.31 o 
  -1   2  11        8.97        8.74      2.57 o 
   0   2  11       38.49       49.90      2.14 o 
   1   2  11       28.56       24.68      2.97 o 
   2   2  11      753.09      739.13      9.35 o 
   3   2  11        7.84       15.29      3.25 o 
   4   2  11        0.47        0.68      2.35 o 
   5   2  11        8.60        9.73      2.86 o 
  -6   3  11       38.13       32.38      3.28 o 
  -5   3  11        6.45        6.94      2.81 o 
  -4   3  11        0.06        2.60      3.16 o 
  -3   3  11        0.25        0.38      2.29 o 
  -2   3  11       44.98       44.58      3.65 o 
  -1   3  11       93.96       93.34      6.83 o 
   0   3  11        4.97        2.77      1.84 o 
   1   3  11        2.60        4.69      2.99 o 
   2   3  11      100.69      109.16      4.15 o 
   3   3  11       61.04       57.95      3.84 o 
   4   3  11       50.57       53.71      4.12 o 
   5   3  11        8.72        7.92      3.11 o 
  -5   4  11       27.64       18.90      2.99 o 
  -4   4  11        2.16        0.13      3.23 o 
  -3   4  11       10.32       12.37      3.91 o 
  -2   4  11        3.41        6.91      2.36 o 
  -1   4  11       13.52       14.40      2.63 o 
   0   4  11       50.86       51.84      4.25 o 
   1   4  11       65.97       69.16      4.04 o 
   2   4  11       65.54       67.29     11.32 o 
   3   4  11        8.78        9.30      4.92 o 
   4   4  11        4.38        2.57      2.80 o 
  -4   5  11        0.16        1.72      2.49 o 
  -3   5  11        6.20        4.12      2.77 o 
  -2   5  11      126.27      122.45     10.21 o 
  -1   5  11        0.23        1.15      2.75 o 
   0   5  11       42.74       39.02      2.55 o 
   1   5  11       18.72       15.16      3.13 o 
   2   5  11       22.14       23.87      3.04 o 
   3   5  11        5.01        2.14      2.93 o 
  -3   6  11        7.41        8.77      3.09 o 
  -2   6  11      115.32      102.01      5.22 o 
  -1   6  11       19.02       18.61      6.65 o 
   0   6  11      117.28      105.23      6.09 o 
   1   6  11        3.16        6.26      3.09 o 
   2   6  11        0.46        1.91      2.36 o 
  -6   0  12        5.73       11.57      3.01 o 
  -5   0  12       16.71       19.02      3.80 o 
  -4   0  12       47.75       54.14      4.36 o 
  -3   0  12      309.48      311.36      8.93 o 
  -2   0  12      228.03      195.97      7.28 o 
  -1   0  12      405.40      352.93      9.23 o 
   0   0  12       10.69       11.69      3.89 o 
   1   0  12        2.24        6.37      2.99 o 
   2   0  12       10.35        4.13      3.14 o 
   3   0  12        7.15        2.74      3.15 o 
   4   0  12       25.17       20.24      4.08 o 
   5   0  12        1.77        0.78      3.36 o 
  -6   1  12        3.90        6.98      2.57 o 
  -5   1  12       13.60       14.35      2.88 o 
  -4   1  12       10.41       14.14      7.26 o 
  -3   1  12       22.68       28.99      3.07 o 
  -2   1  12       62.78       72.76      3.86 o 
  -1   1  12       81.88       77.78      6.03 o 
   0   1  12       28.85       29.12      3.71 o 
   1   1  12       28.79       23.50      3.65 o 
   2   1  12       63.79       65.94      3.46 o 
   3   1  12       39.91       35.23      3.62 o 
   4   1  12       71.43       71.42      4.06 o 
   5   1  12        3.35        3.04      2.74 o 
  -6   2  12        3.50        3.50      2.74 o 
  -5   2  12        1.29        1.99      2.87 o 
  -4   2  12        3.86        7.79      2.40 o 
  -3   2  12       71.78       81.87      4.36 o 
  -2   2  12      149.80      161.37     12.24 o 
  -1   2  12      156.20      165.25     15.05 o 
   0   2  12        9.47        8.81      2.81 o 
   1   2  12      244.10      242.33      9.05 o 
   2   2  12       19.60       12.49      3.06 o 
   3   2  12        0.93        0.49      3.30 o 
   4   2  12        3.36        6.45      2.59 o 
   5   2  12        1.82        3.41      2.70 o 
  -6   3  12        3.00        7.63      2.56 o 
  -5   3  12       48.04       53.37      6.85 o 
  -4   3  12       14.52       14.18      2.83 o 
  -3   3  12       21.03       17.68      3.90 o 
  -2   3  12       12.06        9.20      4.62 o 
  -1   3  12      177.15      196.69      7.87 o 
   0   3  12      461.28      478.28     22.71 o 
   1   3  12        8.88        4.46      4.62 o 
   2   3  12        8.98       14.73      4.65 o 
   3   3  12       12.07       16.63      2.74 o 
   4   3  12        3.55        2.32      2.66 o 
  -5   4  12        3.51        0.62      2.90 o 
  -4   4  12        7.56        8.43      4.11 o 
  -3   4  12        0.44        2.77      3.19 o 
  -2   4  12       48.44       44.97      7.51 o 
  -1   4  12       79.75       88.96      4.31 o 
   0   4  12       61.69       64.99      4.29 o 
   1   4  12        9.54       10.25      2.46 o 
   2   4  12        0.87        0.00      2.56 o 
   3   4  12       15.70       16.52      2.89 o 
   4   4  12       11.42       13.88      3.19 o 
  -4   5  12        0.55        8.10      2.53 o 
  -3   5  12        3.30        2.40      2.80 o 
  -2   5  12        0.00        2.65      3.27 o 
  -1   5  12        0.85        1.61      2.83 o 
   0   5  12        2.78        2.44      1.99 o 
   1   5  12        1.29        1.36      2.61 o 
   2   5  12        1.45        0.65      5.12 o 
  -1   6  12        1.93        1.19      2.78 o 
   0   6  12        0.25        2.07      2.07 o 
  -6   1  13       13.97       14.53      2.75 o 
  -5   1  13        1.43        1.16      3.06 o 
  -4   1  13       63.21       68.30      3.96 o 
  -3   1  13      119.37      134.76      5.24 o 
  -2   1  13       57.98       73.61      4.99 o 
  -1   1  13      150.15      136.32      8.86 o 
   0   1  13      100.03       94.30      4.97 o 
   1   1  13        5.59        5.89      2.56 o 
   2   1  13       72.58       70.13      3.68 o 
   3   1  13        3.49        5.74      2.59 o 
   4   1  13       44.64       47.82      4.01 o 
  -5   2  13        1.43        0.28      4.19 o 
  -4   2  13       31.57       40.95      7.75 o 
  -3   2  13       72.08       76.06      4.58 o 
  -2   2  13        2.47        0.30      2.95 o 
  -1   2  13       28.40       21.11      3.69 o 
   0   2  13      314.83      325.76     14.36 o 
   1   2  13        2.86        0.25      2.73 o 
   2   2  13       81.08       86.88     13.08 o 
   3   2  13        0.07        1.89      4.03 o 
   4   2  13       44.93       42.68      3.64 o 
  -5   3  13        2.01        0.83      2.56 o 
  -4   3  13        0.07        0.34      2.55 o 
  -3   3  13        7.37        9.28      3.22 o 
  -2   3  13        0.02        3.00      3.00 o 
  -1   3  13        0.21        0.87      2.89 o 
   0   3  13       27.24       24.81      2.35 o 
   1   3  13       18.80       10.50      2.88 o 
   2   3  13       24.35       19.45      2.89 o 
   3   3  13        2.74        2.64      2.64 o 
   4   3  13        1.87        0.77      5.56 o 
  -4   4  13       18.07       17.87      5.54 o 
  -3   4  13        9.82       11.94      2.82 o 
  -2   4  13       38.60       31.94      4.78 o 
  -1   4  13        1.54        2.87      2.87 o 
   0   4  13        2.27        1.60      1.85 o 
   1   4  13        0.36        1.44      4.55 o 
   2   4  13       17.18       30.28      3.46 o 
   3   4  13       11.73       14.62      5.31 o 
  -3   5  13       10.55        7.39      4.45 o 
  -2   5  13       69.42       63.15      4.29 o 
  -1   5  13        6.37       11.23      2.98 o 
   0   5  13       23.53       20.87      2.28 o 
   1   5  13        3.81        3.13      2.60 o 
  -5   0  14       88.52       75.31      5.46 o 
  -4   0  14       51.01       45.59      4.61 o 
  -3   0  14      203.05      167.33      7.19 o 
  -2   0  14      116.91       95.69      5.56 o 
  -1   0  14        5.06        1.79      2.88 o 
   0   0  14       12.84       10.98      2.39 o 
   1   0  14       32.70       40.33      4.25 o 
   2   0  14       94.20       93.55      6.31 o 
   3   0  14       31.20       37.44      4.62 o 
   4   0  14        0.25        3.50      3.50 o 
  -5   1  14       57.37       59.20      4.10 o 
  -4   1  14        2.87        4.61      2.72 o 
  -3   1  14        0.31        2.87      2.87 o 
  -2   1  14       53.15       65.43     10.69 o 
  -1   1  14       21.82       21.89      3.27 o 
   0   1  14        2.01        1.47      1.91 o 
   1   1  14        5.93        5.50      3.69 o 
   2   1  14        0.26        1.46      2.27 o 
   3   1  14        3.53        4.58      3.70 o 
   4   1  14       12.06       14.66      7.34 o 
  -5   2  14        9.00        9.44      3.14 o 
  -4   2  14       35.28       38.62      4.17 o 
  -3   2  14        0.00        3.13      2.84 o 
  -2   2  14       40.39       38.20      3.78 o 
  -1   2  14       80.41       86.58      4.46 o 
   0   2  14       23.81       17.82      2.33 o 
   1   2  14        7.53        6.88      2.41 o 
   2   2  14        0.21        5.32      3.68 o 
   3   2  14        0.88        5.15      2.51 o 
  -4   3  14       15.54       20.22      3.24 o 
  -3   3  14      102.11      118.26      5.43 o 
  -2   3  14      134.81      129.64     11.12 o 
  -1   3  14        6.76        5.83      3.41 o 
   0   3  14        2.41        0.41      2.63 o 
   1   3  14        1.98        5.67      2.49 o 
   2   3  14       16.62       21.04      4.88 o 
   3   3  14        7.87        3.32      2.80 o 
  -3   4  14        7.55       13.11      3.20 o 
  -2   4  14       40.66       34.15      3.85 o 
  -1   4  14        0.48        2.58      2.76 o 
   0   4  14        1.44        0.23      1.84 o 
   1   4  14        0.26        0.46      2.53 o 
   2   4  14       17.83       17.36      3.42 o 
  -4   1  15       50.11       51.60      3.73 o 
  -3   1  15       12.47        7.85      2.88 o 
  -2   1  15       13.92       10.08      2.89 o 
  -1   1  15        0.00        1.45      5.24 o 
   0   1  15        1.04        1.90      1.90 o 
   1   1  15        6.55        4.65      2.76 o 
   2   1  15        0.06        3.65      2.58 o 
   3   1  15       25.49       33.65      3.53 o 
  -4   2  15        4.79        5.52      3.40 o 
  -3   2  15        3.11        4.64      3.07 o 
  -2   2  15        0.42        2.25      5.41 o 
  -1   2  15        0.28        2.82      2.82 o 
   0   2  15       17.73       12.49      2.17 o 
   1   2  15        7.58       12.53      2.89 o 
   2   2  15       96.16       99.76      4.60 o 
  -3   3  15       14.97       17.52      3.57 o 
  -2   3  15       57.33       62.30      4.72 o 
  -1   3  15        2.15        1.48      4.58 o 
   0   3  15       12.50       14.19      2.56 o 
   1   3  15        1.01        0.14      2.65 o 
   2   3  15        0.05        4.61      3.46 o 
  -3   0  16        4.28        5.07      2.54 o 
  -2   0  16        9.91        8.11      2.89 o 
  -1   0  16        0.11        2.62      2.62 o 
   0   0  16        7.28        8.86      2.11 o 
   1   0  16       56.37       62.50      5.33 o 
   2   0  16        1.00        2.55      3.32 o 
  -3   1  16       13.55        5.09      5.54 o 
  -2   1  16        1.04        2.20      2.34 o 
  -1   1  16        3.69        4.88      2.86 o 
   0   1  16       41.50       39.78      2.63 o 
   1   1  16        0.42        2.93      2.43 o 
  -2   2  16        9.73       13.64      3.17 o 
  -1   2  16        2.28        3.23      2.66 o 
   0   2  16        0.00        0.37      1.88 o 
   1   2  16        7.53       11.19      3.78 o 
                                                 
